# Supplementary material for: Effect of Different Chemo-Mechanical Shaping Protocols on the Intratubular Penetration of a Bioceramic Sealer
Source: J Clin Med. 2026 Feb 1;15(3):1132. doi: 10.3390/jcm15031132 (PMC12898361; doi:10.3390/jcm15031132)
Supplement: Supplementary file 1 [file jcm-15-01132-s001.zip]

Archive with 1 entries (1 files):
- jcm-4098180-supplementary.pdf
